# Supplementary material for: Six Serum miRNAs Fail to Validate as Myotonic Dystrophy Type 1 Biomarkers
Source: PLoS One. 2016 Feb 26;11(2):e0150501. doi: 10.1371/journal.pone.0150501 (PMC4769077; doi:10.1371/journal.pone.0150501)
Supplement: S2 Table — (XLS) [file pone.0150501.s003.xls]

## Sheet: Hoja1
Table S2. Absorbance at 214 nm for sera used in the assay
DM1 patients		controls
Sample	Abs 414	Sample	Abs 414
P1	0.063	C11	0.006
P2	-0.015	C12	0.023
P3	0.221	C13	0.051
P4	0.047	C14	0.064
P5	0.02	C15	0.031
P6	0.039	C16	0.034
P7	-0.05	C17	0.022
P8	0.024	C18	0.318
P9	0.024	C19	0.059
P10	0.057	C20	0.052
21	0.043	50	0.037
22	0.02	51	0.057
23	0.032	52	0.024
24	0.011	53	0.073
24	0.002	54	0.044
25	0.013	55	0.098
26	0.066	56	0.023
27	0.055	57	0.088
28	0.096	58	0.03
29	0.013	59	0.048
30	0.02	60	0.02
31	0.035	61	0.002
32	0.212	62	0.004
33	0.032	63	0.003
35	0.039	64	0.063
36	0.04	65	0.02
37	0.022
38	0.01
39	0.021
40	0.027

## Sheet: Sheet1
#	Sample ID	User name	Date and Time	1 (nm)	1 (Abs)	2 (Abs)	3 (Abs)
1	94-229 1:60	JC	16/04/2014 12:18:14	414	0.037	0.005	0.004
2	94-229 1:30	JC	16/04/2014 12:19:16	414	0.074	0.01	0.009
3	94-229 1:10	JC	16/04/2014 12:19:57	414	0.212	0.025	0.024
4	94-229 1	JC	16/04/2014 12:20:31	414	0.571	0.069	0.077
5	12-635 1:60	JC	16/04/2014 12:28:01	414	0.008	0.004	-0.001
6	94-229 1	JC	16/04/2014 12:22:24	414	2.586	0.244	0.334
7	12-635 1:30	JC	16/04/2014 12:28:31	414	0.024	0.007	0.002
8	12-635 1:10	JC	16/04/2014 12:29:00	414	0.318	0.013	-0.06
9	12-635 1:10	JC	16/04/2014 12:29:58	414	0.393	0.113	0.08
10	93-787 1:60	JC	16/04/2014 12:33:37	414	0.284	0.169	0.132
11	93-787 1:60	JC	16/04/2014 12:34:32	414	0.005	0	0
12	93-787 1:30	JC	16/04/2014 12:35:03	414	0.029	-0.029	-0.046
13	93-787 1:30	JC	16/04/2014 12:35:24	414	0.022	-0.002	0.001
14	93-745 1:10	JC	16/04/2014 12:35:45	414	-0.015	0.002	0.007
15	93-745 1:10	JC	16/04/2014 12:36:07	414	0.773	0.476	0.674
16	93-745 1:10	JC	16/04/2014 12:36:33	414	0.447	-0.016	0.369
17	93-745 1:10	JC	16/04/2014 12:37:18	414	0.187	0.03	0.025
18	01-211 1:60	JC	16/04/2014 12:42:21	414	-0.064	0.002	0.006
19	01-211 1:60	JC	16/04/2014 12:42:03	414	-0.037	-0.004	0
20	01-211 1:60	JC	16/04/2014 12:42:41	414	-0.048	-0.018	-0.014
21	01-211 1:10	JC	16/04/2014 12:43:40	414	0.191	0.029	0.032
22	01-211 1:10	JC	16/04/2014 12:43:05	414	-0.05	0.008	0.012
23	91-590 1:60	JC	16/04/2014 12:45:21	414	0.003	0	-0.001
24	91-590 1:30	JC	16/04/2014 12:45:43	414	0.008	0.002	0.001
25	91-590 1:30	JC	16/04/2014 12:46:02	414	0.001	0.03	0.033
26	91-590 1	JC	16/04/2014 12:46:33	414	0.112	0.016	0.009
27	1	JC	25/04/2014 13:54:51	414	0.04	0.012	0.012
28	50	JC	25/04/2014 13:55:31	414	0.037	0.008	0.008
29	51	JC	25/04/2014 13:56:40	414	0.057	-0.023	-0.027
30	51	JC	25/04/2014 13:57:24	414	0.024	0.006	0.007
31	53	JC	25/04/2014 13:58:00	414	0.073	0.024	0.023
32	54	JC	25/04/2014 13:58:38	414	0.044	0.012	0.008
33	55	JC	25/04/2014 14:00:47	414	0.098	0.026	0.018
34	56	JC	25/04/2014 14:04:09	414	0.023	0.005	0.006
35	57	JC	25/04/2014 14:04:36	414	0.088	0.02	0.017
36	58	JC	25/04/2014 14:05:04	414	0.03	0.006	0.008
37	58	JC	25/04/2014 14:05:22	414	0.048	0.004	0.005
38	60	JC	25/04/2014 14:05:58	414	0.02	0.002	-0.001
39	61	JC	25/04/2014 14:06:22	414	0.002	-0.004	0.001
40	62	JC	25/04/2014 14:06:48	414	0.004	0.002	0.003
41	63	JC	25/04/2014 14:07:12	414	0.003	-0.003	0.003
42	64	JC	25/04/2014 14:07:49	414	0.063	-0.022	-0.028
43	65	JC	25/04/2014 14:08:08	414	0.02	0.001	0.001
