# Supplementary material for: Six Serum miRNAs Fail to Validate as Myotonic Dystrophy Type 1 Biomarkers
Source: PLoS One. 2016 Feb 26;11(2):e0150501. doi: 10.1371/journal.pone.0150501 (PMC4769077; doi:10.1371/journal.pone.0150501)
Supplement: S3 Table — (XLS) [file pone.0150501.s004.xls]

## Sheet: mean
Table S3. Statistical analyses
Analysis with mean as normalizer
gene	Fold change	P-Value (Bonferroni)	P (Benjamini-Hochberg)	P (Westfall & Young)	P (Benjamini-Yekutieli)
hsa-miR-21	-2.17285	0.000177403	0.0452137	0.02601	0.30496
hsa-miR-20b	1.98678	0.000402888	0.0452137	0.05215	0.30496
hsa-miR-10a	-2.42989	0.00133988	0.0702216	0.14405	0.473635
hsa-miR-29a	-1.9502	0.00148279	0.0702216	0.15662	0.473635
hsa-miR-30b	1.79859	0.00237045	0.0948198	0.22311	0.639546
hsa-miR-130a	2.38134	0.0026706	0.0934709	0.24356	0.630448
hsa-miR-30c	1.56903	0.00379279	0.0948198	0.31489	0.639546
hsa-miR-766	1.55541	0.00433701	0.119235	0.34621	0.804222
hsa-miR-103	1.76438	0.00584809	0.119235	0.42066	0.804222
hsa-miR-106a	1.55434	0.00651768	0.119235	0.44976	0.804222
hsa-miR-30e	1.50636	0.00763991	0.121304	0.49498	0.81818
hsa-miR-652	1.45158	0.00916008	0.121304	0.54891	0.81818
hsa-miR-221	1.71053	0.00997929	0.121304	0.57505	0.81818
hsa-miR-107	1.83129	0.0101641	0.121304	0.58147	0.81818
hsa-miR-106b*	1.63264	0.0105494	0.121304	0.59259	0.81818
hsa-miR-222	1.71258	0.0109543	0.121304	0.60156	0.81818
hsa-miR-374b	-1.85193	0.0109592	0.121724	0.60156	0.82101
hsa-miR-338-3p	-2.34087	0.0118049	0.121724	0.62274	0.82101
hsa-miR-1974	1.76815	0.0132157	0.121724	0.65791	0.82101
hsa-miR-34a	1.99394	0.0150944	0.132076	0.69967	0.890831
hsa-miR-22	-1.37327	0.0160475	0.137467	0.71728	0.927195
hsa-miR-424	-1.43782	0.0161673	0.144938	0.71849	0.977586
hsa-miR-139-5p	-1.33062	0.0167227	0.137467	0.72841	0.927195
hsa-miR-144*	-1.33974	0.0190252	0.144757	0.76458	0.976366
hsa-miR-92a	1.37196	0.0231324	0.167198	0.81987	> 0.99
hsa-miR-375	-2.6001	0.0235208	0.167198	0.82426	> 0.99
hsa-miR-32	1.6369	0.0246992	0.167198	0.83503	> 0.99
hsa-miR-484	1.28399	0.0258995	0.170424	0.84629	> 0.99
hsa-miR-30d	1.28399	0.0264344	0.167198	0.85017	> 0.99
hsa-miR-136	-1.7066	0.0312712	0.199771	0.88873	> 0.99
hsa-miR-128	1.29296	0.0316008	0.199131	0.89078	> 0.99
hsa-miR-20a	1.50345	0.0332056	0.199771	0.90041	> 0.99
hsa-miR-17	1.56548	0.0345276	0.199771	0.90865	> 0.99
hsa-miR-324-3p	-1.35071	0.0472741	0.243323	0.95989	> 0.99
hsa-miR-301a	1.61329	0.0478737	0.260303	0.9608	> 0.99
p< 0.05
p>0.05
positive after apply multiple correction tests
Bonferroni correction limit = p<0.0002857

## Sheet: miR-15a
Analysis with miR-15a as normalizer
gene	Fold change	P-Value (Bonferroni)	P (Benjamini-Hochberg)	P (Westfall & Young)	P (Benjamini-Yekutieli)
hsa-miR-21	-3.17577	0.000200897	0.0615843	0.02899	0.415025
hsa-miR-29a	-2.37499	0.000591263	0.0681765	0.06492	0.459451
hsa-miR-10a	-2.98756	0.00176108	0.123264	0.16066	0.830695
hsa-miR-338-3p	-2.83122	0.00259521	0.123264	0.22083	0.830695
hsa-miR-22	-1.77888	0.00431901	0.136164	0.31979	0.917631
hsa-miR-374b	-2.13406	0.00436304	0.136164	0.3219	0.917631
hsa-miR-136	-7.6763	0.00479134	0.146131	0.34122	0.9848
hsa-miR-144*	-1.59984	0.0057966	0.137813	0.39009	0.928743
hsa-miR-324-3p	-1.8542	0.00593543	0.137813	0.3963	0.928743
hsa-miR-139-5p	-1.59622	0.00721768	0.146131	0.45272	0.9848
hsa-miR-425	-1.57336	0.00823753	0.146789	0.48915	0.989232
hsa-miR-20b	1.58978	0.0101234	0.146789	0.55036	0.989232
hsa-miR-424	-1.93832	0.0106087	0.151181	0.56086	> 0.99
hsa-miR-18b	-1.42462	0.0115247	0.151181	0.58655	> 0.99
hsa-miR-30b	1.72293	0.0126105	0.151181	0.61253	> 0.99
hsa-miR-142-3p	-1.88933	0.0130502	0.151181	0.62403	> 0.99
hsa-miR-660	-1.47455	0.0163813	0.156414	0.69367	> 0.99
hsa-miR-361-3p	-1.65987	0.016668	0.156414	0.69931	> 0.99
hsa-miR-335	-1.6105	0.0166969	0.151181	0.69931	> 0.99
hsa-miR-15b	-1.30402	0.0167186	0.151181	0.69931	> 0.99
hsa-miR-130a	2.07863	0.0167528	0.151181	0.69931	> 0.99
hsa-miR-181a	-1.46408	0.0168853	0.151181	0.69931	> 0.99
hsa-miR-106a	1.30144	0.0169796	0.151181	0.69931	> 0.99
hsa-miR-375	-2.66686	0.0191687	0.151607	0.72751	> 0.99
hsa-miR-186	-1.63672	0.0205007	0.156414	0.74527	> 0.99
hsa-miR-374a	-1.7114	0.0218074	0.156414	0.7635	> 0.99
hsa-miR-29c	-1.72323	0.0227041	0.164762	0.77413	> 0.99
hsa-miR-590-5p	-1.90598	0.0228185	0.177497	0.77413	> 0.99
hsa-miR-324-5p	-1.50075	0.0302146	0.178772	0.84968	> 0.99
hsa-miR-103	1.50862	0.0308228	0.178772	0.85497	> 0.99
hsa-miR-223	-1.55173	0.032061	0.179464	0.86439	> 0.99
hsa-miR-140-5p	-1.55921	0.0320902	0.179464	0.86439	> 0.99
hsa-miR-185	-1.57649	0.0335723	0.187261	0.87221	> 0.99
hsa-miR-107	1.49784	0.0354681	0.188602	0.88539	> 0.99
hsa-miR-106b	-1.36639	0.0356469	0.188602	0.88634	> 0.99
hsa-miR-222	1.48904	0.0365912	0.187261	0.89083	> 0.99
hsa-miR-23a	-1.40372	0.0372669	0.188602	0.89352	> 0.99
hsa-miR-34a	1.82644	0.041189	0.188602	0.91261	> 0.99
hsa-miR-93*	-1.71412	0.0442469	0.197409	0.92416	> 0.99
hsa-miR-150	-2.08428	0.0450825	0.206077	0.92755	> 0.99
hsa-miR-19a	-1.53023	0.0478675	0.213055	0.93745	> 0.99

## Sheet: miR-23a
Analysis with miR-23a as normalizer
gene	Fold change	P-Value (Bonferroni)	P (Benjamini-Hochberg)	P (Westfall & Young)	P (Benjamini-Yekutieli)
hsa-miR-766	2.07306	0.00085568	0.0537327	0.08226	0.362112
hsa-miR-1974	2.13291	0.000950634	0.0537327	0.08973	0.362112
hsa-miR-20b	2.14579	0.000991803	0.0537327	0.09242	0.362112
hsa-miR-221	2.24346	0.00120994	0.0537327	0.10883	0.362112
hsa-miR-10a	-2.63266	0.00167799	0.0537327	0.1436	0.362112
hsa-miR-21	-2.12959	0.00178122	0.0707108	0.14974	0.47653
hsa-miR-130a	2.82124	0.00185285	0.0537327	0.15315	0.362112
hsa-miR-34a	2.2804	0.0029125	0.0707108	0.22043	0.47653
hsa-miR-30b	2.28633	0.00328839	0.0886535	0.23997	0.597448
hsa-miR-106b*	1.8553	0.0046209	0.0886535	0.31187	0.597448
hsa-miR-30c	1.82485	0.00530947	0.091358	0.34159	0.615674
hsa-miR-103	1.97006	0.00532622	0.0886535	0.34178	0.597448
hsa-miR-423-3p	1.35884	0.00611403	0.0886535	0.37525	0.597448
hsa-miR-222	1.92758	0.00868448	0.110603	0.47455	0.745371
hsa-miR-107	1.91748	0.00907551	0.110603	0.48565	0.745371
hsa-miR-128	1.58584	0.0107089	0.140686	0.53519	0.948104
hsa-miR-30e	1.62709	0.0114796	0.135592	0.55618	0.913775
hsa-miR-652	1.54194	0.0139828	0.145746	0.62077	0.982201
hsa-miR-30d	1.49943	0.0156425	0.160339	0.65967	> 0.99
hsa-miR-106a	1.6961	0.0166712	0.161775	0.67981	> 0.99
hsa-miR-199a-3p	1.54554	0.0184449	0.169544	0.71126	> 0.99
hsa-miR-328	1.59806	0.0203581	0.177705	0.74286	> 0.99
hsa-miR-29a	-1.70777	0.0241569	0.184735	0.79021	> 0.99
hsa-miR-338-3p	-1.7711	0.0254808	0.184735	0.805	> 0.99
hsa-miR-142-5p	1.86027	0.025545	0.216986	0.805	> 0.99
hsa-miR-425*	1.44392	0.025716	0.219802	0.805	> 0.99
hsa-miR-199a-5p	1.7084	0.0263581	0.19367	0.81064	> 0.99
hsa-miR-18a*	1.70932	0.0336702	0.216986	0.87401	> 0.99
hsa-miR-301a	2.15456	0.0350291	0.238098	0.87761	> 0.99
hsa-miR-92a	1.48706	0.0391104	0.238098	0.90012	> 0.99
hsa-miR-136	-3.93912	0.0396675	0.248436	0.90317	> 0.99
hsa-miR-17	1.85316	0.0413392	0.246436	0.91128	> 0.99
hsa-miR-331-3p	1.40147	0.0424197	0.238098	0.91595	> 0.99
hsa-miR-365	1.79592	0.043026	0.243548	0.91701	> 0.99
hsa-miR-20a	1.67307	0.0492556	0.261613	0.93897	> 0.99

## Sheet: miR-28-3p
Analysis with miR-28-3p as normalizer
gene	Fold change	P-Value (Bonferroni)	P (Benjamini-Hochberg)	P (Westfall & Young)	P (Benjamini-Yekutieli)
hsa-miR-20b	2.0459	0.000967075	0.0919464	0.09836	0.61964
hsa-miR-21	-2.23356	0.00111509	0.0919464	0.11047	0.61964
hsa-miR-766	1.97656	0.00140515	0.0919464	0.13184	0.61964
hsa-miR-10a	-2.71619	0.00140712	0.0919464	0.13184	0.61964
hsa-miR-130a	2.68991	0.00331276	0.0919464	0.25011	0.61964
hsa-miR-30b	2.1799	0.00345723	0.0919464	0.2582	0.61964
hsa-miR-30c	1.7399	0.00418284	0.0919464	0.29405	0.61964
hsa-miR-221	2.13902	0.00433282	0.0919464	0.30079	0.61964
hsa-miR-103	1.87835	0.00475585	0.0919464	0.3206	0.61964
hsa-miR-34a	2.17424	0.00694643	0.120045	0.41096	0.808999
hsa-miR-29a	-1.79115	0.00758904	0.120045	0.43183	0.808999
hsa-miR-1974	2.03362	0.00845667	0.127862	0.46194	0.861681
hsa-miR-107	1.82822	0.0097145	0.127862	0.50084	0.861681
hsa-miR-106b*	1.85207	0.00982878	0.127862	0.50375	0.861681
hsa-miR-222	1.83784	0.0110226	0.127862	0.53733	0.861681
hsa-miR-652	1.47016	0.0175086	0.211817	0.68837	> 0.99
hsa-miR-106a	1.61714	0.0230416	0.235838	0.77486	> 0.99
hsa-miR-338-3p	-1.85758	0.0281489	0.263607	0.83277	> 0.99
hsa-miR-30d	1.42963	0.0287847	0.263607	0.83777	> 0.99
hsa-miR-374b	-1.63043	0.0303122	0.272039	0.85085	> 0.99
hsa-miR-301a	2.05427	0.0311396	0.272039	0.85666	> 0.99
hsa-miR-136	-4.29341	0.0315237	0.276583	0.8575	> 0.99
hsa-miR-128	1.51201	0.0336368	0.272039	0.87206	> 0.99
hsa-miR-142-5p	1.77367	0.0369165	0.280353	0.89274	> 0.99
hsa-miR-199a-3p	1.4736	0.0372939	0.276583	0.8932	> 0.99
hsa-miR-30e	1.55135	0.0379008	0.276583	0.89651	> 0.99
hsa-miR-328	1.52367	0.039562	0.280353	0.90527	> 0.99
hsa-miR-375	-2.28688	0.0478047	0.320492	0.93934	> 0.99

## Sheet: miR-484
Analysis with miR-484 as normalizer
gene	Fold change	P-Value (Bonferroni)	P (Benjamini-Hochberg)	P (Westfall & Young)	P (Benjamini-Yekutieli)
hsa-miR-21	-2.93298	0.000138765	0.0536561	0.02085	0.361596
hsa-miR-10a	-3.57912	0.000524135	0.0536561	0.06242	0.361596
hsa-miR-425	-1.54769	0.00101545	0.0536561	0.10572	0.361596
hsa-miR-29a	-2.35203	0.00112602	0.0536561	0.1131	0.361596
hsa-miR-139-5p	-1.59416	0.00191761	0.0667327	0.16956	0.449721
hsa-miR-22	-1.67807	0.00240671	0.073769	0.2023	0.49714
hsa-miR-374b	-2.14099	0.00296772	0.073769	0.23636	0.49714
hsa-miR-15b	-1.39596	0.00396666	0.08727	0.2899	0.588125
hsa-miR-20b	1.55802	0.00452795	0.08727	0.31662	0.588125
hsa-miR-144*	-1.81742	0.00474787	0.08727	0.32339	0.588125
hsa-miR-338-3p	-2.43926	0.005223	0.08727	0.34328	0.588125
hsa-miR-424	-1.91567	0.00666735	0.11233	0.40588	0.757009
hsa-miR-324-3p	-1.76135	0.00773883	0.11233	0.44587	0.757009
hsa-miR-181a	-1.41933	0.00974018	0.128765	0.51257	0.867768
hsa-miR-375	-3.003	0.0106574	0.128765	0.53704	0.867768
hsa-miR-185	-1.56283	0.0121568	0.132205	0.57503	0.890949
hsa-miR-200c	-1.833	0.012584	0.145223	0.58561	0.978675
hsa-miR-660	-1.46286	0.0143256	0.157516	0.62166	> 0.99
hsa-miR-136	-5.407	0.0152597	0.157516	0.64181	> 0.99
hsa-miR-130a	2.04846	0.0153606	0.145223	0.64319	0.978675
hsa-miR-186	-1.54123	0.0158576	0.145223	0.65327	0.978675
hsa-miR-320a	-1.43305	0.0160291	0.157516	0.65601	> 0.99
hsa-miR-374a	-1.78913	0.0189284	0.157516	0.70813	> 0.99
hsa-miR-93*	-1.74649	0.0204136	0.157516	0.73052	> 0.99
hsa-miR-320b	-1.51785	0.0210149	0.177237	0.73899	> 0.99
hsa-miR-150	-2.29186	0.0227415	0.162772	0.76102	> 0.99
hsa-miR-29c	-1.65991	0.0290824	0.19727	0.83092	> 0.99
hsa-let-7b	-1.35626	0.0314337	0.206781	0.85056	> 0.99
hsa-miR-629	-1.5781	0.0330167	0.201684	0.86053	> 0.99
hsa-miR-142-3p	-1.7738	0.0331642	0.201684	0.86053	> 0.99
hsa-miR-346	-1.93938	0.034552	0.201684	0.86595	> 0.99
hsa-miR-223	-1.50396	0.0380286	0.206781	0.88727	> 0.99
hsa-miR-30b	1.66007	0.0391814	0.215606	0.89311	> 0.99
hsa-miR-423-5p	-1.39262	0.049095	0.251251	0.93522	> 0.99
hsa-miR-324-5p	-1.43771	0.0499387	0.257456	0.93575	> 0.99

## Sheet: 15a-23a-484
Analysis with miR-15a,miR-23a and miR-484 as normalizer
gene	Fold change	P-Value (Bonferroni)	P (Benjamini-Hochberg)	P (Westfall & Young)	P (Benjamini-Yekutieli)
hsa-miR-21	-2.60421	0.000174018	0.0515735	0.02597	0.346966
hsa-miR-10a	-3.15258	0.000544434	0.0515735	0.06865	0.346966
hsa-miR-20b	1.75472	0.000730216	0.0515735	0.08762	0.346966
hsa-miR-29a	-2.08838	0.00128271	0.0551566	0.13513	0.371072
hsa-miR-139-5p	-1.41547	0.00255874	0.0880206	0.23287	0.592169
hsa-miR-130a	2.30706	0.0043241	0.11979	0.33527	0.8059
hsa-miR-374b	-1.901	0.00487517	0.11979	0.36359	0.8059
hsa-miR-22	-1.48997	0.00645611	0.1533	0.43414	> 0.99
hsa-miR-30b	1.86964	0.00729592	0.1533	0.46891	> 0.99
hsa-miR-338-3p	-2.16583	0.00797125	0.1533	0.49455	> 0.99
hsa-miR-144*	-1.6137	0.0104238	0.1533	0.57724	> 0.99
hsa-miR-425	-1.3742	0.010779	0.1533	0.58557	> 0.99
hsa-miR-424	-1.70094	0.0114503	0.157721	0.60167	> 0.99
hsa-miR-103	1.61101	0.0115866	0.1533	0.60485	> 0.99
hsa-miR-106a	1.38698	0.0122269	0.156074	0.62233	> 0.99
hsa-miR-107	1.56801	0.0162272	0.162053	0.71254	> 0.99
hsa-miR-652	1.26091	0.0165139	0.162053	0.71852	> 0.99
hsa-miR-375	-2.66638	0.0178542	0.162053	0.74224	> 0.99
hsa-miR-106b*	1.53882	0.019	0.162053	0.75941	> 0.99
hsa-miR-221	1.83458	0.01925	0.162053	0.75941	> 0.99
hsa-miR-136	-4.82723	0.0197712	0.162053	0.76669	> 0.99
hsa-miR-766	1.69524	0.0200673	0.162053	0.77065	> 0.99
hsa-miR-30c	1.49226	0.0203248	0.162053	0.77286	> 0.99
hsa-miR-30e	1.33055	0.0206408	0.162053	0.77523	> 0.99
hsa-miR-324-3p	-1.56391	0.0234587	0.162053	0.81083	> 0.99
hsa-miR-15b	-1.23948	0.0247686	0.162053	0.82403	> 0.99
hsa-miR-222	1.57627	0.0253317	0.162053	0.82403	> 0.99
hsa-miR-1974	1.74418	0.0303684	0.186549	0.86926	> 0.99
hsa-miR-200c	-1.62753	0.0353279	0.224272	0.90243	> 0.99
hsa-miR-34a	1.86479	0.0354483	0.210245	0.90243	> 0.99
hsa-miR-150	-2.03495	0.0407496	0.241462	0.9259	> 0.99
hsa-miR-93*	-1.55072	0.0441208	0.241462	0.93959	> 0.99
hsa-miR-181a	-1.26023	0.0454831	0.241462	0.9435	> 0.99
hsa-miR-92a	1.21604	0.0487456	0.260023	0.95105	> 0.99

## Sheet: 15a-28-3p
Analysis with miR-15a and miR-28-3p as normalizer
gene	Fold change	P-Value (Bonferroni)	P (Benjamini-Hochberg)	P (Westfall & Young)	P (Benjamini-Yekutieli)
hsa-miR-21	-2.51311	0.000243393	0.0388031	0.03437	0.261277
hsa-miR-20b	1.81833	0.000592893	0.0388031	0.07201	0.261277
hsa-miR-10a	-3.00534	0.000613299	0.0388031	0.07321	0.261277
hsa-miR-29a	-2.01532	0.000811887	0.0388031	0.09234	0.261277
hsa-miR-30b	1.93742	0.00356752	0.133876	0.29983	0.901443
hsa-miR-130a	2.3907	0.00374685	0.129641	0.30951	0.872925
hsa-miR-374b	-1.83449	0.00491368	0.133876	0.37185	0.901443
hsa-miR-103	1.66942	0.00619082	0.133876	0.43228	0.901443
hsa-miR-30c	1.54636	0.00732752	0.147758	0.48205	> 0.99
hsa-miR-106a	1.43726	0.0105407	0.168262	0.59234	> 0.99
hsa-miR-107	1.62486	0.0108554	0.168262	0.60164	> 0.99
hsa-miR-766	1.7567	0.011171	0.168262	0.61038	> 0.99
hsa-miR-652	1.30663	0.0116711	0.168262	0.62351	> 0.99
hsa-miR-139-5p	-1.36595	0.0121339	0.168262	0.63539	> 0.99
hsa-miR-338-3p	-2.09006	0.0127525	0.168262	0.64971	> 0.99
hsa-miR-144*	-1.55724	0.0133724	0.168262	0.66373	> 0.99
hsa-miR-106b*	1.62614	0.015992	0.168262	0.71859	> 0.99
hsa-miR-375	-2.5731	0.016562	0.168262	0.72637	> 0.99
hsa-miR-222	1.63341	0.0176676	0.168262	0.74419	> 0.99
hsa-miR-221	1.90109	0.0179249	0.172269	0.74701	> 0.99
hsa-miR-136	-4.76179	0.020604	0.198741	0.78895	> 0.99
hsa-miR-22	-1.43785	0.0222751	0.188772	0.81076	> 0.99
hsa-miR-424	-1.64143	0.0225064	0.193136	0.81312	> 0.99
hsa-miR-34a	1.93239	0.0252957	0.193136	0.84491	> 0.99
hsa-miR-30e	1.37878	0.0320835	0.227058	0.90062	> 0.99
hsa-miR-324-3p	-1.5092	0.0341244	0.227058	0.91262	> 0.99
hsa-miR-1974	1.80741	0.0345321	0.231728	0.91432	> 0.99
hsa-miR-150	-1.96376	0.0402001	0.263153	0.93906	> 0.99
hsa-miR-425	-1.32613	0.0441124	0.263153	0.95101	> 0.99
hsa-miR-32	1.46439	0.0470765	0.267056	0.95898	> 0.99
hsa-miR-301a	1.82576	0.0475605	0.267056	0.95898	> 0.99
hsa-miR-17	1.57035	0.0495988	0.267056	0.96309	> 0.99
hsa-miR-17	1.56548	0.0345276	0.199771	0.90865	> 0.99
hsa-miR-324-3p	-1.35071	0.0472741	0.243323	0.95989	> 0.99
hsa-miR-301a	1.61329	0.0478737	0.260303	0.9608	> 0.99
