# Supplementary material for: Six Serum miRNAs Fail to Validate as Myotonic Dystrophy Type 1 Biomarkers
Source: PLoS One. 2016 Feb 26;11(2):e0150501. doi: 10.1371/journal.pone.0150501 (PMC4769077; doi:10.1371/journal.pone.0150501)
Supplement: S4 Table — (XLS) [file pone.0150501.s005.xls]

## Sheet: Hoja1
Table S4. Genorm and Nomrfinder algorithms output for most stable miRNAs in the study
Genorm			Normfinder
Gene Name	M-Value		Gene Name	SD	Acc. SD
hsa-miR-15a	0.255548		hsa-miR-28-3p	0.3329	0.3329
hsa-miR-484	0.255548		hsa-miR-15a	0.336	0.2365
hsa-miR-92a	0.27873		hsa-miR-484	0.3379	0.1938
hsa-let-7i	0.296729		hsa-miR-23a	0.3447	0.169
hsa-miR-652	0.321695		hsa-miR-126	0.3467	0.1519
hsa-miR-22*	0.349192		hsa-miR-15b	0.3492	0.1393
hsa-miR-15b	0.368155		hsa-miR-23b	0.3697	0.1306
hsa-miR-30d	0.390521		hsa-miR-181a	0.3711	0.1233
hsa-miR-26a	0.407225		hsa-miR-148b	0.3735	0.1172
hsa-miR-126	0.417175		hsa-miR-140-3p	0.3769	0.112
hsa-miR-151-5p	0.432056		hsa-miR-24	0.382	0.1076
hsa-miR-23b	0.45114		hsa-miR-148a	0.389	0.1038
hsa-miR-24	0.463046		hsa-miR-18a	0.3916	0.1005
hsa-miR-23a	0.469426		hsa-miR-139-5p	0.3919	0.0974
hsa-miR-423-3p	0.473537		hsa-miR-26a	0.411	0.0949
hsa-miR-28-3p	0.477195		hsa-miR-660	0.4132	0.0927
hsa-miR-181a	0.480128		hsa-miR-125b	0.4172	0.0906
hsa-miR-139-5p	0.482734		hsa-miR-27a	0.418	0.0887
hsa-miR-125a-5p	0.488036		hsa-miR-22*	0.42	0.0869
hsa-miR-574-3p	0.492876		hsa-miR-223	0.426	0.0852
hsa-miR-320a	0.49807		hsa-miR-27b	0.4292	0.0837
hsa-miR-18a	0.503365		hsa-miR-574-3p	0.4317	0.0823
hsa-miR-425	0.509063		hsa-miR-18b	0.4331	0.0809
hsa-miR-140-3p	0.513474		hsa-let-7i	0.4349	0.0796
hsa-miR-324-5p	0.517783		hsa-miR-652	0.4354	0.0784
hsa-miR-22	0.522358		hsa-miR-423-3p	0.4376	0.0772
hsa-miR-148b	0.526324		hsa-miR-22	0.4382	0.0761
hsa-miR-18b	0.530164		hsa-miR-425	0.4403	0.0751
hsa-miR-16-2*	0.533386		hsa-miR-324-5p	0.4418	0.0741
hsa-miR-93	0.536614		hsa-miR-16-2*	0.4459	0.0731
hsa-miR-660	0.539651		hsa-miR-125a-5p	0.4549	0.0723
hsa-let-7b	0.543324		hsa-miR-92a	0.457	0.0715
hsa-miR-25	0.546716		hsa-miR-320a	0.4591	0.0707
hsa-miR-532-5p	0.549512		hsa-miR-30d	0.4643	0.0699
hsa-miR-331-3p	0.55269		hsa-miR-151-5p	0.4653	0.0692
hsa-miR-125b	0.555605		hsa-miR-93	0.4653	0.0685
hsa-miR-423-5p	0.558877		hsa-miR-505	0.4662	0.0679
hsa-miR-320b	0.561932		hsa-miR-331-3p	0.4734	0.0672
hsa-miR-223	0.565016		hsa-miR-30e	0.4815	0.0667
hsa-miR-148a	0.567748		hsa-miR-186	0.4847	0.0661
hsa-miR-30e	0.570654		hsa-let-7d*	0.4937	0.0656
hsa-miR-15b*	0.573455		hsa-miR-106b	0.5002	0.0652
hsa-miR-186	0.576345		hsa-miR-152	0.5159	0.0648
hsa-miR-106a	0.579378		hsa-miR-532-5p	0.5218	0.0644
hsa-miR-27a	0.582452		hsa-miR-144*	0.5304	0.0641
hsa-miR-106b	0.585354		hsa-miR-128	0.5336	0.0637
hsa-miR-27b	0.588281		hsa-miR-106a	0.5368	0.0634
hsa-miR-185	0.591332		hsa-let-7i*	0.537	0.0631
hsa-miR-505	0.594495		hsa-miR-140-5p	0.5401	0.0628
hsa-miR-152	0.597518		hsa-miR-143	0.5413	0.0625
hsa-let-7d*	0.600366		hsa-miR-19a	0.5484	0.0622
hsa-miR-146a	0.603182		hsa-miR-320b	0.5486	0.0619
hsa-miR-451	0.606105		hsa-miR-15b*	0.5498	0.0616
hsa-miR-140-5p	0.609128		hsa-miR-25	0.5504	0.0613
hsa-miR-421	0.612091		hsa-miR-421	0.5539	0.061
hsa-miR-197	0.614982		hsa-miR-423-5p	0.5562	0.0608
hsa-miR-92b	0.617874		hsa-miR-197	0.5582	0.0605
hsa-miR-128	0.620773		hsa-miR-194	0.5582	0.0602
hsa-miR-199a-3p	0.623477		hsa-miR-29c	0.562	0.06
hsa-let-7g	0.626176		hsa-let-7b	0.5647	0.0597
hsa-miR-19a	0.629091		hsa-miR-199a-3p	0.5649	0.0595
hsa-miR-324-3p	0.63189		hsa-miR-451	0.565	0.0592
hsa-miR-144*	0.634999		hsa-miR-335	0.5652	0.059
hsa-miR-335	0.638029		hsa-miR-30a	0.5679	0.0587
hsa-miR-127-3p	0.640941		hsa-miR-92b	0.5691	0.0585
hsa-miR-30c	0.643801		hsa-miR-146a	0.5704	0.0582
hsa-miR-20a	0.646697		hsa-miR-127-3p	0.5801	0.058
hsa-miR-16	0.649447		hsa-let-7g	0.5801	0.0578
hsa-let-7c	0.652334		hsa-miR-215	0.5866	0.0576
hsa-miR-194	0.655253		hsa-miR-30c	0.5866	0.0574
hsa-miR-29c	0.658228		hsa-miR-185	0.5905	0.0572
hsa-let-7i*	0.661132		hsa-miR-424	0.5909	0.057
hsa-miR-215	0.66398		hsa-miR-324-3p	0.5996	0.0568
hsa-miR-424	0.666843		hsa-let-7c	0.6229	0.0566
hsa-miR-143	0.66956		hsa-let-7e	0.6369	0.0565
hsa-miR-32	0.672292		hsa-miR-93*	0.6391	0.0564
hsa-miR-363	0.674896		hsa-miR-142-3p	0.6394	0.0563
hsa-miR-30a	0.677507		hsa-miR-106b*	0.641	0.0562
hsa-miR-339-3p	0.68003		hsa-miR-363	0.6414	0.0561
hsa-let-7e	0.682663		hsa-miR-339-3p	0.6464	0.056
hsa-miR-93*	0.685431		hsa-miR-20a	0.6469	0.0558
hsa-miR-29b-2*	0.688288		hsa-miR-32	0.6479	0.0557
hsa-miR-106b*	0.691147		hsa-miR-16	0.6495	0.0556
hsa-miR-20b	0.694171		hsa-miR-501-3p	0.6602	0.0555
hsa-miR-16	0.697353		hsa-miR-425*	0.663	0.0554
hsa-miR-486-5p	0.700435		hsa-miR-99a	0.6701	0.0553
hsa-miR-103	0.703623		hsa-miR-29b-2*	0.6731	0.0552
hsa-miR-107	0.706634		hsa-miR-192	0.6735	0.0551
hsa-miR-501-3p	0.709598		hsa-miR-20b	0.6771	0.055
hsa-miR-192	0.712515		hsa-miR-29a	0.6998	0.055
hsa-miR-142-3p	0.715514		hsa-miR-103	0.709	0.0549
hsa-miR-30e*	0.71851		hsa-miR-374a	0.7104	0.0549
hsa-miR-425*	0.721456		hsa-miR-30e*	0.714	0.0548
hsa-miR-222	0.724464		hsa-miR-328	0.7193	0.0548
hsa-miR-99a	0.727437		hsa-miR-222	0.7219	0.0547
hsa-miR-374a	0.730452		hsa-miR-502-3p	0.7221	0.0547
hsa-miR-584	0.733446		hsa-miR-107	0.723	0.0546
hsa-miR-29a	0.736619		hsa-miR-26b	0.7256	0.0546
hsa-miR-26b	0.739727		hsa-miR-145	0.7273	0.0545
hsa-miR-629	0.742824		hsa-miR-584	0.7288	0.0545
hsa-miR-28-5p	0.745874		hsa-miR-766	0.7302	0.0544
hsa-miR-17	0.748943		hsa-miR-590-5p	0.7313	0.0543
hsa-miR-328	0.751993		hsa-miR-28-5p	0.733	0.0543
hsa-miR-766	0.754974		hsa-miR-101	0.7417	0.0542
hsa-miR-18a*	0.757919		hsa-miR-200c	0.749	0.0542
hsa-let-7a	0.760836		hsa-miR-16	0.7509	0.0541
hsa-miR-374b	0.763725		hsa-miR-18a*	0.7533	0.0541
hsa-miR-590-5p	0.766598		hsa-miR-374b	0.7553	0.0541
hsa-miR-339-5p	0.769469		hsa-miR-361-3p	0.7557	0.054
hsa-miR-101	0.77229		hsa-miR-629	0.7565	0.054
hsa-miR-200c	0.775132		hsa-miR-339-5p	0.7571	0.0539
hsa-miR-502-3p	0.777963		hsa-miR-199a-5p	0.7676	0.0539
hsa-miR-199a-5p	0.780805		hsa-miR-486-5p	0.7762	0.0538
hsa-miR-145	0.783611		hsa-miR-378	0.7897	0.0538
hsa-let-7f	0.786405		hsa-miR-29b	0.7908	0.0538
hsa-miR-30b	0.789218		hsa-miR-99b	0.7935	0.0537
hsa-miR-361-3p	0.791974		hsa-miR-17	0.7966	0.0537
hsa-miR-99b	0.794901		hsa-miR-142-5p	0.7968	0.0537
hsa-miR-378	0.79784		hsa-miR-342-3p	0.8016	0.0537
hsa-miR-29b	0.800805		hsa-let-7a	0.8025	0.0536
hsa-miR-210	0.803671		hsa-miR-210	0.808	0.0536
hsa-miR-342-3p	0.806537		hsa-miR-30b	0.8102	0.0536
hsa-miR-142-5p	0.809512		hsa-let-7f	0.8259	0.0536
hsa-miR-543	0.812407		hsa-miR-543	0.8375	0.0536
hsa-miR-21	0.815773		hsa-miR-193b	0.853	0.0536
hsa-let-7d	0.819132		hsa-miR-326	0.8534	0.0536
hsa-miR-1974	0.822509		hsa-miR-195	0.8635	0.0536
hsa-miR-326	0.825861		hsa-miR-21	0.8706	0.0536
hsa-miR-151-3p	0.829184		hsa-miR-532-3p	0.8808	0.0536
hsa-miR-221	0.832526		hsa-miR-338-3p	0.898	0.0537
hsa-miR-365	0.835819		hsa-miR-1974	0.9001	0.0537
hsa-miR-193b	0.839117		hsa-miR-346	0.9002	0.0537
hsa-miR-195	0.842361		hsa-miR-151-3p	0.9012	0.0537
hsa-miR-532-3p	0.845692		hsa-let-7d	0.9055	0.0538
hsa-miR-154	0.848972		hsa-miR-365	0.9063	0.0538
hsa-miR-338-3p	0.852307		hsa-miR-20a*	0.9089	0.0538
hsa-miR-346	0.85571		hsa-miR-154	0.9219	0.0538
hsa-miR-20a*	0.859326		hsa-miR-221	0.9264	0.0539
hsa-miR-500a	0.863002		hsa-miR-500a	0.9302	0.0539
hsa-miR-497	0.866752		hsa-miR-497	0.9509	0.0539
hsa-miR-34a	0.870437		hsa-miR-2110	0.9697	0.054
hsa-miR-191	0.874116		hsa-miR-34a	0.973	0.0541
hsa-miR-2110	0.87776		hsa-miR-191	0.9932	0.0541
hsa-miR-122	0.881632		hsa-miR-122	1.002	0.0542
hsa-miR-33a	0.885791		hsa-miR-33a	1.0257	0.0543
hsa-miR-301a	0.890035		hsa-miR-301a	1.0656	0.0544
hsa-miR-130a	0.894269		hsa-miR-130a	1.0777	0.0545
hsa-miR-495	0.898626		hsa-miR-409-3p	1.0846	0.0547
hsa-miR-409-3p	0.90289		hsa-miR-885-5p	1.0953	0.0548
hsa-miR-155	0.907284		hsa-miR-495	1.0963	0.0549
hsa-miR-885-5p	0.911736		hsa-miR-155	1.0982	0.055
hsa-miR-150	0.916394		hsa-miR-150	1.1152	0.0552
hsa-miR-182	0.920985		hsa-miR-10a	1.1252	0.0553
hsa-miR-10b	0.925649		hsa-miR-95	1.1268	0.0554
hsa-miR-551b	0.930406		hsa-miR-10b	1.1292	0.0555
hsa-miR-10a	0.935102		hsa-miR-182	1.1323	0.0557
hsa-miR-95	0.93974		hsa-miR-551b	1.1455	0.0558
hsa-miR-144	0.944524		hsa-miR-144	1.1691	0.0559
hsa-miR-103-2*	0.950258		hsa-miR-103-2*	1.2907	0.0562
hsa-miR-375	0.956023		hsa-miR-375	1.2936	0.0564
hsa-miR-382	0.962051		hsa-miR-382	1.3194	0.0566
hsa-miR-205	0.968147		hsa-miR-205	1.3287	0.0569
hsa-miR-720	0.976528		hsa-miR-720	1.6179	0.0574
hsa-miR-297	0.986101		hsa-miR-297	1.7413	0.058
hsa-miR-19b	0.995762		hsa-miR-19b	1.769	0.0587
hsa-miR-132	1.00597		hsa-miR-132	1.8717	0.0594
hsa-miR-133b	1.01647		hsa-miR-133b	1.8854	0.0601
hsa-miR-29a*	1.02821		hsa-let-7b*	2.0498	0.061
hsa-let-7b*	1.03988		hsa-miR-29a*	2.0625	0.0618
hsa-miR-136	1.05228		hsa-miR-136	2.1778	0.0628
hsa-miR-1	1.06658		hsa-miR-1	2.4173	0.064
hsa-miR-133a	1.08084		hsa-miR-133a	2.4414	0.0652
hsa-miR-605	1.09515		hsa-miR-605	2.4643	0.0664
hsa-miR-485-3p	1.11017		hsa-miR-485-3p	2.577	0.0676
hsa-miR-223*	1.12667		hsa-miR-223*	2.7592	0.0691
hsa-miR-376a	1.14625		hsa-miR-376a	3.1715	0.071
